# Supplementary material for: Association of Hypernatremia with Immune Profiles and Clinical Outcomes in Adult Intensive Care Unit Patients with Sepsis
Source: Biomedicines. 2022 Sep 14;10(9):2285. doi: 10.3390/biomedicines10092285 (PMC9496274; doi:10.3390/biomedicines10092285)
Supplement: Supplementary file 1 [file biomedicines-10-02285-s001.zip]

Archive with 1 entries (1 files):
- biomedicines-1849703-supplementary.pdf
